# Supplementary material for: Acute effects of the different relaxation periods during passive intermittent static stretching on arterial stiffness
Source: PLoS One. 2021 Nov 15;16(11):e0259444. doi: 10.1371/journal.pone.0259444 (PMC8592493; doi:10.1371/journal.pone.0259444)
Supplement: S1 Dataset — (XLSX) [file pone.0259444.s001.xlsx]

## Sheet: Ex.1_subject chalacter
	Mean	SD
age	174.133	5.60838
height	22.8333	1.14261
weight	65.0958	5.35134
body mass index	21.5667	1.65294

## Sheet: Ex.1_peripheral hemodynamics
		Posterior tibial artery diameter				Posterior tibial artery mean blood velocity				Posterior tibial artery blood flow				Posterior tibial artery shear rate
		non-stretched leg		stretched-leg		non-stretched leg		stretched-leg		non-stretched leg		stretched-leg		non-stretched leg		stretched-leg
		Mean	SD	Mean	SD	Mean	SD	Mean	SD	Mean	SD	Mean	SD	Mean	SD	Mean	SD
stretching	pre	0.170833	0.0160511	0.174167	0.0149768	2.35819	0.802354	2.19778	0.838841	3.23886	1.19277	3.23252	1.54058	75.612	26.2857	70.3252	30.901
	5 s	0.168333	0.0167498	0.149167	0.0175396	2.6025	1.13503	2.11946	0.720391	3.60088	2.03391	2.23798	0.850289	83.6543	41.2383	55.7659	20.2072
	10 s	0.163333	0.0184089	0.145	0.015	2.78444	1.09016	2.29363	0.821603	3.54803	1.68711	2.21077	0.726389	85.8076	36.4043	60.8679	19.8013
	15 s	0.171667	0.0211476	0.1525	0.0153433	3.22361	1.3771	2.46297	1.25215	4.38388	2.03174	2.62119	1.22957	102.425	43.5181	66.0357	33.3024
	20 s	0.17	0.0204124	0.145833	0.0189113	3.18444	1.2823	2.22494	1.23226	4.38457	2.2414	2.16694	1.05201	101.784	44.3699	60.6011	29.205
	25 s	0.169167	0.0205987	0.145	0.0138444	3.09444	1.30165	2.19957	0.98235	4.29519	2.56454	2.13311	0.868636	99.2591	48.4677	60.1938	24.9571
	30 s	0.168333	0.0199304	0.145833	0.0165622	3.06181	1.24261	2.20368	1.01548	4.25735	2.37243	2.18338	1.01357	98.4339	46.621	59.6964	27.1722
relaxation	0 s	0.169167	0.0180085	0.166667	0.0224846	2.94347	1.10332	6.57233	4.66573	4.15293	1.93368	9.05635	8.50196	95.5568	39.5489	234.625	170.161
	5 s	0.1725	0.0208666	0.1675	0.0252075	2.84042	1.17409	6.81608	4.97883	4.08404	2.07764	9.66096	9.3072	92.8977	41.7706	248.883	184.223
	10 s	0.1675	0.0183144	0.171667	0.0233928	2.92042	1.21576	6.21813	4.28691	3.87331	1.90382	9.49808	9.38085	91.7549	40.1729	232.077	171.502
	15 s	0.166667	0.0217307	0.169167	0.0249861	2.83292	1.20561	3.99192	2.22139	3.80634	1.94223	5.94558	4.85316	89.5055	40.9805	143.764	88.546
	20 s	0.169167	0.0232588	0.188333	0.0328718	2.7378	1.31696	3.49607	1.67521	3.75708	1.96944	6.16213	4.38148	87.3652	43.0288	131.3	72.1465
	25 s	0.166667	0.0174801	0.190833	0.0304024	2.91845	1.20437	3.32817	1.57201	3.80986	1.68806	6.2388	4.65442	91.0586	38.2969	125.38	72.7488
	30 s	0.168333	0.0140436	0.1875	0.0271186	2.88847	1.29789	3.33371	2.57784	3.94074	2.21158	6.51607	8.32258	92.2947	46.0621	132.539	127.872
	35 s	0.169167	0.0201901	0.186667	0.024608	2.85153	1.47843	3.14467	1.51917	3.9266	2.40874	5.51776	4.13703	91.3653	51.2158	109.185	68.6322
	40 s	0.164167	0.0118732	0.194167	0.0256445	2.995	1.51754	3.27129	1.45494	3.75734	1.9466	5.98563	3.57915	91.8853	46.6032	112.746	60.5209
	45 s	0.166667	0.0188562	0.1825	0.0261805	3.06917	1.59892	3.07967	1.56044	4.26907	2.9904	5.14609	3.91888	98.6633	59.0359	100.197	65.7918
	50 s	0.163333	0.0164992	0.179167	0.019347	3.02708	1.7429	2.7679	1.39986	3.87459	2.51219	4.32332	2.71151	93.6705	57.064	89.2618	52.6747
	55 s	0.168333	0.0140436	0.180833	0.0228977	2.79181	1.22568	2.68411	0.987855	3.84949	2.1645	4.11573	1.69777	89.6694	44.1877	88.6376	32.6773
	60 s	0.168333	0.0190759	0.170833	0.0209993	2.58958	1.00692	2.39618	0.951651	3.45904	1.54524	3.30813	1.7373	81.6434	32.748	78.2581	32.2393

## Sheet: Ex.1_central hemodynamics
		Stroke volume		Heart rate		Cardiac output		Hbtot
		Mean	SD	Mean	SD	Mean	SD	Mean	SD
stretching	pre	86.331	23.1387	56.5	3.86221	4.47273	0.576677	39.5466	9.76062
	5 s	87.639	24.6758	56.75	3.98173	4.556	0.704739	32.3836	9.34976
	10 s	86.605	24.4523	56.8333	3.93347	4.51265	0.71426	31.7074	9.50705
	15 s	85.4954	23.4126	57	3.76386	4.48399	0.722097	31.6149	9.29912
	20 s	86.3224	23.4367	56.75	3.53848	4.4983	0.641285	31.0603	9.19528
	25 s	86.51	23.6426	56.5833	3.94669	4.49118	0.685566	31.0875	8.97387
	30 s	87.2908	24.8753	56.8333	4.25898	4.54984	0.745771	31.5547	9.49164
relaxation	0 s	87.2238	24.2368	56.4167	3.96775	4.51275	0.695119	42.3879	8.84232
	5 s	86.8432	24.3357	56.3333	3.96513	4.49732	0.797554	47.0762	7.72873
	10 s	85.5142	24.7317	56.8333	3.8694	4.45688	0.738049	47.4028	7.80047
	15 s	86.9912	24.2618	56.4167	3.92552	4.52396	0.77107	46.9388	7.94188
	20 s	86.3816	23.5569	56.9167	3.66193	4.524	0.72804	47.1934	8.15604
	25 s	87.8906	23.4857	56.75	4.04403	4.59319	0.714015	47.0648	8.11978
	30 s	87.8186	23.4325	56.1667	2.40947	4.53868	0.662478	47.1351	8.32963
	35 s	86.4754	24.8152	56.5833	4.03027	4.49362	0.802747	46.7475	8.11942
	40 s	87.6678	24.3707	56.5833	4.09183	4.54719	0.634711	47.0539	7.82616
	45 s	88.1292	26.3457	55.9167	4.13236	4.4926	0.650857	47.3364	7.7192
	50 s	86.0449	23.0672	56.8333	3.8694	4.48889	0.603328	47.4996	7.56583
	55 s	85.7224	22.8688	56.25	3.72212	4.44694	0.693758	47.6578	7.55774
	60 s	88.3015	24.249	56.75	4.74561	4.60059	0.6934	47.8282	7.77179

## Sheet: Ex.1_Hbtot
		Hbtot
		Mean	SD
stretching	pre	39.5466	9.76062
	5 s	32.3836	9.34976
	10 s	31.7074	9.50705
	15 s	31.6149	9.29912
	20 s	31.0603	9.19528
	25 s	31.0875	8.97387
	30 s	31.5547	9.49164
relaxation	0 s	42.3879	8.84232
	5 s	47.0762	7.72873
	10 s	47.4028	7.80047
	15 s	46.9388	7.94188
	20 s	47.1934	8.15604
	25 s	47.0648	8.11978
	30 s	47.1351	8.32963
	35 s	46.7475	8.11942
	40 s	47.0539	7.82616
	45 s	47.3364	7.7192
	50 s	47.4996	7.56583
	55 s	47.6578	7.55774
	60 s	47.8282	7.77179

## Sheet: Ex.1_Blood presure
	SBP		DBP
	Mean	SD	Mean	SD
pre	112.833	6.54819	69.4167	6.86835
post	110.833	5.21943	67.3333	4.27112
