# Supplementary material for: Acute effects of the different relaxation periods during passive intermittent static stretching on arterial stiffness
Source: PLoS One. 2021 Nov 15;16(11):e0259444. doi: 10.1371/journal.pone.0259444 (PMC8592493; doi:10.1371/journal.pone.0259444)
Supplement: S2 Dataset — (XLSX) [file pone.0259444.s002.xlsx]

## Sheet: Ex.2_subject chalacter
			Mean	SD
age			23.0588	1.83016
height			173.488	5.94741
weight			67.7059	9.43095
body mass index			22.5412	3.41175
sit and reach-test	5-s	pre	40.2549	6.35911
		post	38.8333	6.86399
	10-s	pre	38.9608	6.80531
		post	38.5549	7.21875
	20-s	pre	41.3529	6.12556
		post	40.9314	6.34469
	60-s	pre	40.5049	7.49763
		post	40.0686	7.35404

## Sheet: Ex.2_BP,PWV
		non-stretched side				stretched side
		pre		post		pre		post																															ΔfaPWV
		Mean	SD	Mean	SD	Mean	SD	Mean	SD																														5-s	10-s	20-s	60-s
bSBP	5-s	109.824	9.04534	111	7.63008	108	7.31872	108.529	7.0466																											non-stretched side		Mean	7.58824	-4.23529	-11.4706	-24.4118
	10-s	109.412	5.84963	108.588	6.07079	111.176	7.6693	109.529	7.48331																													SD	31.6154	27.0349	37.7299	33.7012
	20-s	109.941	5.08652	109.176	3.60555	109.471	6.08874	107.824	4.76159																											stretched side		Mean	1.58824	-27.7647	-42.9412	-33.1176
	60-s	108.941	7.07749	109.412	8.06789	108.941	5.7414	108.471	5.67611																													SD	30.0726	31.6777	27.9021	48.2077
bDBP	5-s	62.1765	8.5472	61.7647	5.7414	62.4118	8.21529	61.0588	6.40028
	10-s	60.6471	4.86546	61.6471	5.8698	61.6471	3.95888	62.1176	5.57266
	20-s	61.8824	4.84487	61	5.45894	61.0588	5.25011	60.2353	4.39214
	60-s	62.4118	5.4606	62.5882	8.47134	63.3529	6.00606	62.2353	7.71186
aSBP	5-s	125.706	9.42145	126.765	10.7619	124.941	10.8812	126.765	10.7619
	10-s	126.941	6.75951	127.235	8.37203	124.471	9.44939	125.706	11.3586
	20-s	125.235	11.3057	126.294	9.26577	126.647	5.3496	125.647	8.97572
	60-s	125.588	7.62174	127.294	10.6796	121	8.27373	124.059	8.23518
aDBP	5-s	64.6471	7.51604	65.2353	7.16684	66.1765	8.89331	66.1765	6.72445
	10-s	66.6471	7.93496	66.4706	6.853	65.4706	5.88836	64.2941	5.74931
	20-s	63.4706	5.9681	64.4706	7.2851	63.7647	5.65364	64.8824	7.18078
	60-s	66.7059	5.30694	67.9412	7.48088	65.4118	6.71362	66.4706	6.987
baPWV	5-s	1035.12	109.492	1036.06	110.313	1034.65	122.709	1032.12	116.583
	10-s	1035.35	108.204	1019.65	117.954	1037.47	116.855	999.529	113.114
	20-s	1028.35	94.6566	1010.59	107.72	1044.53	110.511	1001.35	117.351
	60-s	1030.59	89.7015	998.882	92.5729	1052.35	83.9747	1010.53	103.999
faPWV	5-s	854.353	91.5256	861.941	94.4778	855.294	114.276	856.882	105.4
	10-s	853	107.838	848.765	117.747	856.647	115.245	828.882	113.828
	20-s	862.118	103.902	850.647	108.688	881.118	126.774	838.176	115.643
	60-s	846.412	105.84	822	95.0245	868.412	91.2495	835.294	107.654

## Sheet: Ex.2_ΔfaPWV
		non-stretched side		stretched side
		Mean	SD	Mean	SD
ΔfaPWV	5-s	7.58824	31.6154	1.58824	30.0726
	10-s	-4.23529	27.0349	-27.7647	31.6777
	20-s	-11.4706	37.7299	-42.9412	27.9021
	60-s	-24.4118	33.7012	-33.1176	48.2077

## Sheet: Ex.2_HR,LF HF
		pre		post
		Mean	SD	Mean	SD
Hear rate	5-s	52.9412	6.29164	52.5294	6.78335
	10-s	51.2941	5.60215	51.3529	7.02886
	20-s	52.6471	6.44379	51.8824	5.89
	60-s	52.7059	6.36872	51.7647	6.198
LF/FH	5-s	2.0364	1.26965	1.47817	1.10627
	10-s	1.10225	0.810796	2.16872	2.70307
	20-s	1.80258	1.87483	3.0654	3.78156
	60-s	2.12272	2.51065	3.09116	4.73476
